# Supplementary material for: Schisandrol A Exhibits Estrogenic Activity via Estrogen Receptor α-Dependent Signaling Pathway in Estrogen Receptor-Positive Breast Cancer Cells
Source: Pharmaceutics. 2021 Jul 15;13(7):1082. doi: 10.3390/pharmaceutics13071082 (PMC8308983; doi:10.3390/pharmaceutics13071082)
Supplement: Supplementary file 1 [file pharmaceutics-13-01082-s001.zip]

Archive with 2 entries (1 files):
- pharmaceutics-1270879-supplementary materials/
- pharmaceutics-1270879-supplementary materials/pharmaceutics-1270879-supplementary materials.pdf
